# Supplementary material for: Uncovering the rapidly evolving orbits of the dynamic TOI-201 system
Source: Sci Adv. 2026 Apr 15;12(16):eaef2618. doi: 10.1126/sciadv.aef2618 (PMC13082327; doi:10.1126/sciadv.aef2618)
Supplement: Supplementary file 2 — Data S1 to S5 [file sciadv.aef2618_data_s1_to_s5.zip]

Archive with 5 entries (5 files):
- sciadv.aef2618_data_s1.csv
- sciadv.aef2618_data_s2.csv
- sciadv.aef2618_data_s3.csv
- sciadv.aef2618_data_s4.csv
- sciadv.aef2618_data_s5.csv
