# Supplementary material for: Uncovering the rapidly evolving orbits of the dynamic TOI-201 system
Source: Sci Adv. 2026 Apr 15;12(16):eaef2618. doi: 10.1126/sciadv.aef2618 (PMC13082327; doi:10.1126/sciadv.aef2618)
Supplement: Supplementary file 2 — Data S1 to S5 [file sciadv.aef2618_data_s1_to_s5.zip › sciadv.aef2618_data_s1.csv]

# BJD	RV	RV_uncertainty
2458462.61346314	16829.2587901755	11.7865311736221
2458489.76301714	16792.3915191606	16.7635959689031
2458490.81878406	16823.0228886652	15.0358602283746
2458528.63348817	16889.0966020584	10.6614597192405
2458533.6634768	16844.251620191	12.0953529168154
2458537.6192929	16842.6845188478	11.1748790105986
2458544.67552045	16832.9359462458	11.7187381029559
2458562.60968365	16821.4355988997	15.0990481859946
2458569.59467134	16837.8145507735	10.7099803527132
2460311.63643702	16610.9009061856	9.15774859811643
2460344.6466692	16622.4972642497	18.6325782109162
2460362.6982131	16622.3482835602	15.3878363863875
2460381.54805822	16655.9888834107	7.89535864367117
2460401.51215044	16601.9391566923	7.72412778283235
2460602.78089057	16686.5763740365	8.57102958740838
2460609.7397173	16670.911283474	8.1134037372158
2460616.73433218	16674.1797427242	9.67980981409518
2460623.72283471	16679.8328772092	7.60163807110007
2460627.59295859	16695.7712436421	8.41048100589106
2460634.63950642	16715.1637453754	11.5865381246458
2460640.74885663	16710.0182329983	8.68594676453931
2460662.61757952	16675.5522197262	9.7382111392541
2460668.7606428	16689.7901961378	8.76558368395066
2460670.58192038	16694.502786278	10.1150239819003
2460678.65339095	16718.7446859667	9.2295483357146
2460685.54003598	16733.6208593314	11.953765121758
2460694.73959013	16732.9903638832	10.5104165640271
2460709.53393033	16706.5240070375	10.0899027890206
2460716.65759638	16695.2530509707	12.684202919463
2460723.58549284	16714.220825132	9.18145937103851
2460730.55259446	16707.7577244571	10.502616404246
2460747.52462778	16760.3032401236	9.73414179305801
2460754.56436948	16745.5292815826	8.76170714628394
2460762.56037901	16720.0209506194	10.2222854202005
2460772.53385735	16703.634048472	11.2968475691545
2460779.47842028	16732.4481590621	9.72284924044412
