# Supplementary material for: Uncovering the rapidly evolving orbits of the dynamic TOI-201 system
Source: Sci Adv. 2026 Apr 15;12(16):eaef2618. doi: 10.1126/sciadv.aef2618 (PMC13082327; doi:10.1126/sciadv.aef2618)
Supplement: Supplementary file 2 — Data S1 to S5 [file sciadv.aef2618_data_s1_to_s5.zip › sciadv.aef2618_data_s2.csv]

# BJD	RV	RV_uncertainty
2458449.72902056	16830	8.2
2458449.81907519	16844.7	8.6
2458449.82501961	16852.6	9
2458450.77751112	16861.4	8.3
2458450.78211913	16861.6	8.4
2458451.80088761	16875.1	8.7
2458451.80550488	16863.2	8.7
2458452.81008207	16867.2	9.3
2458467.81642493	16878.9	8.8
2458468.80955367	16898.6	11.6
2458469.81379926	16801.4	8.6
2458483.80487685	16856.2	8.8
2458484.68236998	16838.9	9.8
2458493.74536456	16835.1	9.6
2458502.71190832	16816.5	10.3
2458503.66565834	16809.7	8.6
2458521.58681966	16829.5	8.7
2458542.59373287	16827.1	9
2458543.57904173	16833	8.3
2458544.66708564	16844	8.9
2458545.62781982	16821.4	10.1
2458546.64551855	16843.8	10.6
2458547.57166286	16833.7	10.1
2458548.62966483	16832.9	8.7
2458550.64407369	16832	8.5
2458554.63465672	16850.1	10.3
2458555.62085265	16836.3	8.7
2458556.65947799	16848.6	11.1
2458558.59692547	16851.3	11.3
2458560.65048512	16857.8	9.7
2458566.60098112	16867.2	8.4
2458568.56334852	16867	8.7
2458569.55147254	16856.9	9
2458570.59258685	16879.6	10.6
2458572.59221071	16880.4	9.9
2458595.50775173	16856.7	13.7
2458597.49996378	16859.1	10.1
2458617.50211498	16854.2	9.3
2458670.93647358	16909.4	10.9
2458718.87031042	16910.7	9.1
2458721.92050686	16907.2	11
2458723.89624752	16927.2	9.8
2458724.92469963	16925.4	12
2458784.85036502	16945	9.8
2458792.78919017	16933.4	8.9
2458795.78669357	16956.1	8.9
2458800.72101439	16902.8	9.6
2458802.84973114	16879.5	8.9
2458804.7132867	16884.1	9.1
2458806.69577168	16894.1	8.5
2458911.59453852	16896.5	9.9
2458917.63877563	16888.3	20.4
