# Supplementary material for: Uncovering the rapidly evolving orbits of the dynamic TOI-201 system
Source: Sci Adv. 2026 Apr 15;12(16):eaef2618. doi: 10.1126/sciadv.aef2618 (PMC13082327; doi:10.1126/sciadv.aef2618)
Supplement: Supplementary file 2 — Data S1 to S5 [file sciadv.aef2618_data_s1_to_s5.zip › sciadv.aef2618_data_s3.csv]

# BJD	RV	RV_uncertainty
2458464.82706821	16720.0759151177	4.73560138232735
2458464.83540106	16720.8026535906	4.70476031791684
2458465.7962719	16741.8273730242	3.21567507846837
2458465.8037951	16741.7477118278	3.24320621621273
2458466.7895904	16743.6076495582	3.87967618517994
2458466.79724207	16742.1583276829	3.60685039101416
2458481.74608918	16718.0166212539	3.13314457682588
2458482.74456955	16714.7486644156	2.62565132244101
2458482.75203634	16713.9557994514	2.67159110511772
2458483.76343513	16713.9322179535	3.25421721334749
2458483.77135322	16714.55009152	3.15241004587174
2458576.54383777	16739.8536201567	4.4164265755267
2458579.54972056	16745.8530141518	4.71518794061723
2458582.50008515	16765.7702109004	2.71992299103381
2458762.83041471	16759.0886131536	3.55125178215838
2458763.79854287	16738.8688506422	3.45013957706752
2458764.83143676	16737.3552360123	2.71713580585121
2458773.87713517	16766.3721129889	3.70556428470147
2458775.86562118	16778.7567705103	5.40105697189493
2458777.74628756	16759.5811176689	9.32516686861646
2458782.78163248	16809.734952099	6.53780431436403
2458803.76187994	16744.7014788623	3.55039196596476
2458810.87740242	16740.2521993756	3.77708353815576
2458820.86271326	16753.1512804682	3.50883316722788
2458831.79519863	16773.4738100763	3.25436751072488
2458833.69410123	16783.2441362193	4.45797723430527
2458836.7105679	16785.9080493416	3.53676071478069
2458839.73127261	16780.8187743853	3.95258779166259
2458848.70816736	16786.6564957094	2.54644623870258
2458853.82301198	16779.6459359696	3.91034999345462
2458855.62320879	16761.6369183572	3.54106565235455
2458866.54187751	16741.6303782245	40.7513477325733
2458866.55819733	16760.7267783514	3.88123182656462
2458868.53107591	16761.3190747708	3.1396768662254
2458875.52569775	16776.6529471527	2.70718659633012
2458877.62300429	16756.5057635003	5.45445081722382
2458884.61156075	16787.0762661631	5.93467073781094
2458886.65413975	16787.2408755185	4.55367162721823
2458889.64921856	16791.8307746369	4.6018353223502
2458893.71098939	16805.5554392171	3.75819603895869
2458896.53664303	16804.4361484186	4.72427629689843
2458901.52935943	16805.7729087684	3.09135981546415
2460603.69986975	16569.7039210414	9.24875199373384
2460615.87436326	16561.8986520343	5.01983225431354
2460618.80811628	16562.2300688447	6.71005107211168
2460621.6992026	16570.7286434573	4.51379854496649
2460635.82498952	16604.2510043037	5.87248458529141
2460660.59468861	16569.2797471453	4.36089637783089
2460699.74000029	16636.2564035591	5.20509061570939
2460702.66553852	16612.1456657052	3.81972685473398
2460720.55256352	16588.8952092023	4.92969632280988
2460724.63582274	16594.1162604184	3.8646074524474
2460731.58616158	16603.5724791386	3.82831378953605
2460733.56478927	16609.0630320313	4.73328061393978
2460747.64237005	16641.0561062047	4.25000990253673
2460764.59311752	16599.2987316213	5.19550365870787
