# Supplementary material for: Uncovering the rapidly evolving orbits of the dynamic TOI-201 system
Source: Sci Adv. 2026 Apr 15;12(16):eaef2618. doi: 10.1126/sciadv.aef2618 (PMC13082327; doi:10.1126/sciadv.aef2618)
Supplement: Supplementary file 2 — Data S1 to S5 [file sciadv.aef2618_data_s1_to_s5.zip › sciadv.aef2618_data_s4.csv]

# BJD	RV	RV_uncertainty
2458486.15419	-20	16
2458486.168657	27	14
2458486.183125	-6	14
2458494.097685	2	13
2458494.117512	27	12
2458495.176447	4	12
2458495.190914	-4	12
2458496.060648	-6	13
2458496.075104	8	13
2458497.067894	19	11
2458497.08235	-20	11
2458498.078553	39	13
2458498.093021	-6	13
2458499.073831	18	17
2458499.088299	32	16
2458500.058241	5	14
2458500.072708	-3	12
2458501.10059	-9	13
2458501.115046	9	13
2458501.129514	-9	12
2458502.0714	-15	16
2458502.085856	-59	16
2458502.100324	19	15
2458503.098032	-21	10
2458503.119433	-9	11
2458522.930428	38	16
2458527.003877	-20	24
2458529.084062	-5	17
2458529.095058	-25	19
2458531.081898	12	16
2458531.092894	-26	18
2458533.118935	-87	45
2458534.047905	-20	46
2458536.053831	-7	20
2458536.075231	-28	16
2458537.015012	-57	25
2458537.036424	-63	21
2458537.057824	-52	21
2458539.062593	-116	20
2458539.07706	-48	41
2458551.995208	-59	18
2458552.01765	-28	20
2458555.019236	-1	14
2458555.040637	-36	15
2458561.005451	-58	18
2458562.024977	-101	14
2458563.003519	-13	41
2458563.024919	-38	18
2458566.002882	-4	15
2458566.024294	2	15
2458566.953866	3	13
2458566.975278	-12	14
2458574.970301	-16	20
2458574.991701	-12	17
2458576.979456	3	17
2458577.967188	16	15
2458578.968461	-23	16
2458586.017812	-1	15
2458586.981354	-34	14
2458587.002766	53	16
2458587.024167	36	18
2458588.962361	-41	15
