# Supplementary material for: Uncovering the rapidly evolving orbits of the dynamic TOI-201 system
Source: Sci Adv. 2026 Apr 15;12(16):eaef2618. doi: 10.1126/sciadv.aef2618 (PMC13082327; doi:10.1126/sciadv.aef2618)
Supplement: Supplementary file 2 — Data S1 to S5 [file sciadv.aef2618_data_s1_to_s5.zip › sciadv.aef2618_data_s5.csv]

# BJD	RV	RV_uncertainty
2460298.64072	-28.42	2.56
2460298.72808	-26.93	2.21
2460301.68458	-18.07	2.51
2460301.77757	-19.36	2.38
2460334.58676	-0.3	1.84
2460334.67531	1.94	1.58
2460336.58796	0.32	1.94
2460336.66648	0	1.67
2460338.60769	-12.25	1.58
2460338.67393	-9.47	1.55
2460341.57098	-29.83	1.53
2460341.66004	-26.93	1.61
2460369.53644	27.97	2
2460369.54238	27.54	2.04
2460370.52379	14.63	2.07
2460370.52968	7.02	1.97
2460370.61545	15.11	2.04
2460372.52671	38.4	1.7
2460372.59781	33.18	1.75
